# Supplementary material for: High-fat diet, triglyceride glucose index, and gastrointestinal cancer: integrative insights from human and animal studies
Source: Front Nutr. 2026 Apr 1;13:1734895. doi: 10.3389/fnut.2026.1734895 (PMC13079637; doi:10.3389/fnut.2026.1734895)
Supplement: Supplementary file 4 [file Table_1.csv]

location	Colon and rectum cancer	Esophageal cancer	Liver cancer	Pancreatic cancer	Stomach cancer
Estonia	17.8 (14.516-20.874)	2.584 (2.211-2.989)	3.824 (3.21-4.496)	10.206 (8.67-11.606)	9.852 (8.291-11.458)
Latvia	16.661 (13.598-19.903)	2.9 (2.486-3.334)	3.206 (2.66-3.771)	10.866 (9.303-12.578)	10.735 (9.038-12.386)
Portugal	17.316 (14.85-19.682)	3.239 (2.955-3.524)	4.794 (4.323-5.26)	7.455 (6.732-8.035)	10.751 (9.714-11.595)
Antigua and Barbuda	14.951 (13.611-16.342)	2.993 (2.806-3.186)	2.713 (2.527-2.913)	5.745 (5.441-6.1)	10.027 (9.142-10.942)
Democratic People's Republic of Korea	10.507 (7.055-15.436)	9.132 (6.804-11.982)	6.908 (4.682-9.798)	3.576 (2.268-4.802)	21.57 (16.407-27.084)
Turkmenistan	5.179 (3.966-6.737)	8.978 (6.94-11.484)	5.501 (4.161-7.284)	2.869 (2.201-3.806)	9.587 (7.406-12.472)
Spain	16.588 (14.246-18.693)	2.405 (2.181-2.601)	5.236 (4.571-5.872)	7.578 (6.677-8.192)	6.052 (5.323-6.596)
Bahamas	18.469 (15.149-22.538)	5.333 (4.252-6.629)	3.02 (2.45-3.736)	4.527 (3.732-5.492)	8.8 (7.124-10.692)
Ukraine	15.673 (11.644-20.17)	2.213 (1.517-3.079)	1.366 (0.995-1.753)	6.735 (5.036-8.598)	10.216 (7.45-13.295)
Cyprus	12.752 (10.757-14.926)	1.367 (1.079-1.718)	3.321 (2.544-4.404)	7.059 (5.572-8.61)	5.892 (4.58-7.053)
Democratic Republic of the Congo	6.587 (4.522-9.675)	8.578 (5.911-11.647)	3.931 (1.899-8.81)	2.109 (1.279-3.178)	8.803 (6.417-11.203)
Yemen	6.91 (4.551-9.827)	4.156 (2.191-5.922)	2.315 (1.347-4.061)	1.936 (1.25-2.681)	19.385 (8.712-27.138)
Coted'Ivoire	4 (3.06-5.391)	1.393 (1.061-1.844)	4.083 (2.371-6.013)	1.852 (1.364-2.523)	3.469 (2.531-4.478)
Zambia	13.541 (8.968-23.407)	17.127 (11.781-26.087)	5.236 (2.492-11.311)	3.369 (2.438-4.457)	7.514 (5.238-9.95)
Niue	12.027 (9.727-14.511)	2.543 (1.988-3.1)	4.99 (3.386-7.332)	5.071 (3.882-6.531)	11.624 (9.291-14.227)
Dominica	15.176 (12.811-17.992)	5.236 (4.241-6.605)	3.722 (2.885-4.798)	8.426 (6.765-10.769)	20.288 (16.742-25.074)
Iraq	6.326 (4.841-7.826)	1.23 (0.924-1.563)	4.911 (3.472-6.339)	4.926 (3.66-6.237)	5.267 (3.938-6.66)
Papua New Guinea	3.558 (2.796-4.411)	1.716 (1.201-2.425)	2.522 (1.181-6.27)	1.934 (1.339-2.851)	14.187 (10.434-18.448)
Honduras	6.27 (4.992-8.15)	1.604 (1.263-1.998)	3.991 (2.928-5.576)	5.241 (3.736-7.34)	20.762 (16.113-26.842)
Greece	14.026 (12.29-15.518)	1.664 (1.541-1.762)	4.149 (3.823-4.422)	10.255 (9.407-10.816)	7.354 (6.678-7.906)
Republic of Korea	12.561 (10.316-14.826)	2.289 (1.831-2.807)	14.527 (11.968-17.791)	7.508 (5.878-9.142)	13.257 (10.906-16.485)
Bosnia and Herzegovina	18.899 (14.836-23.393)	2.218 (1.654-2.816)	6.095 (4.536-7.741)	8.81 (7.052-10.889)	8.672 (6.702-11.11)
Comoros	10.043 (7.171-13.397)	13.467 (10.007-18.11)	5.045 (3.332-7.203)	2.971 (2.141-4.068)	6.99 (5.277-9.071)
Saint Kitts and Nevis	17.131 (14.454-19.907)	4.027 (3.353-4.664)	3.445 (2.837-3.961)	7.565 (6.312-8.661)	9.146 (7.63-10.643)
American Samoa	15.482 (12.959-18.892)	1.668 (1.382-2.006)	6.424 (5.062-8.262)	5.219 (4.343-6.289)	17.636 (14.509-21.861)
Canada	14.152 (12.47-15.803)	3.553 (3.271-3.818)	4.407 (3.958-4.882)	7.84 (6.995-8.472)	3.868 (3.447-4.271)
Liberia	5.58 (3.605-8.29)	6.068 (4.245-8.438)	18.236 (12.208-25.069)	2.745 (1.567-4.16)	10.191 (6.866-13.513)
Bhutan	4.407 (3.306-5.677)	3.821 (2.756-5.266)	4.039 (2.53-5.714)	1.606 (0.91-2.278)	5.633 (3.976-7.589)
Jamaica	15.085 (11.621-19.806)	3.127 (2.36-4.011)	1.633 (1.247-2.059)	4.435 (3.481-5.624)	9.123 (7.089-11.868)
San Marino	11.131 (7.457-15.385)	0.847 (0.534-1.254)	2.295 (1.46-3.362)	5.661 (3.671-8.093)	9.529 (6.376-13.269)
Bulgaria	25.713 (20.964-30.734)	2.302 (1.977-2.633)	3.526 (2.622-4.703)	10.698 (9.044-12.382)	11.294 (9.531-13.173)
Morocco	8.329 (6.201-10.642)	0.9 (0.661-1.116)	0.539 (0.383-0.683)	1.828 (1.36-2.233)	2.511 (1.781-3.078)
South Africa	11.192 (10.021-12.416)	11.061 (10.064-12.297)	6.786 (5.891-7.85)	6.121 (5.38-6.844)	6.2 (5.176-6.967)
Kenya	7.178 (5.91-8.856)	12.685 (9.196-17.966)	4.442 (3.449-5.858)	3.13 (2.446-3.998)	8.241 (6.524-10.327)
Vanuatu	10.233 (7.895-13.112)	2.39 (1.882-3.046)	4.38 (2.898-6.944)	2.825 (2.29-3.479)	16.305 (12.83-20.56)
Madagascar	8.125 (5.924-10.465)	11.594 (7.93-15.785)	2.925 (1.944-4.472)	1.787 (1.22-2.487)	6.46 (4.485-8.548)
Lao People's Democratic Republic	13.033 (9.547-16.89)	2.636 (1.99-3.626)	6.964 (4.756-9.495)	3.071 (2.253-4.051)	8.524 (6.313-10.999)
Luxembourg	14.618 (12.816-16.249)	3.354 (3.018-3.699)	4.063 (3.627-4.494)	8.787 (7.867-9.691)	4.456 (3.907-4.937)
Nigeria	5.779 (4.764-6.958)	4.643 (3.216-6.042)	4.928 (3.535-6.897)	1.13 (0.886-1.421)	2.627 (2.137-3.403)
Guam	10.227 (8.767-11.853)	1.839 (1.545-2.166)	5.515 (4.585-6.464)	3.972 (3.352-4.58)	4.918 (3.996-5.789)
Trinidad and Tobago	14.561 (11.183-18.526)	2.006 (1.546-2.542)	2.155 (1.645-2.709)	5.447 (4.15-6.867)	5.174 (3.942-6.586)
Saudi Arabia	7.641 (6.29-9.365)	1.808 (1.435-2.325)	6.348 (4.688-8.282)	3.155 (2.537-3.923)	3.606 (2.886-5.29)
Benin	5.66 (4.395-7.171)	5.406 (4.049-7.019)	13.178 (9.965-17.514)	2.851 (2.09-3.748)	9.701 (7.021-12.065)
Rwanda	9.489 (6.688-12.677)	12.218 (9.015-16.334)	4.628 (3.17-6.549)	2.716 (1.874-3.956)	6.911 (5.162-9.179)
North Macedonia	19.263 (15.649-23.159)	1.459 (1.14-1.813)	8.893 (6.86-11.286)	9.116 (7.106-11.567)	14.068 (11.166-17.443)
Philippines	13.179 (11.182-15.353)	1.391 (1.146-1.656)	6.165 (5.071-7.412)	3.513 (2.954-4.162)	4.379 (3.635-5.711)
Georgia	13.299 (11.423-15.293)	1.13 (0.959-1.33)	4.127 (3.583-4.723)	6.935 (6.03-7.962)	11.936 (10.648-13.326)
Slovakia	24.711 (20.247-29.536)	3.212 (2.465-4.271)	3.841 (2.798-5.288)	9.991 (7.929-12.582)	8.31 (6.683-10.06)
Ecuador	9.459 (7.424-11.885)	1.324 (1.051-1.642)	2.873 (2.27-3.604)	4.803 (3.778-5.93)	18.642 (14.753-23.191)
Austria	11.801 (10.263-13.517)	2.307 (2.107-2.483)	4.924 (4.384-5.464)	10.044 (9.015-10.797)	4.602 (4.148-5.087)
Belize	9.201 (7.948-10.639)	2.243 (1.951-2.551)	2.36 (2.062-2.649)	5.472 (4.837-6.163)	9.375 (8.202-10.77)
El Salvador	8.114 (6.539-9.904)	1.782 (1.419-2.242)	1.687 (1.328-2.113)	4.651 (3.772-5.744)	17.61 (13.9-22.071)
Grenada	17.315 (14.665-20.214)	4.844 (4.118-5.598)	4.037 (3.482-4.582)	9.805 (8.598-10.912)	8.586 (7.495-9.672)
France	15.117 (12.877-17.1)	3.652 (3.302-3.974)	5.873 (5.156-6.599)	9.484 (8.464-10.516)	4.485 (3.97-4.971)
Guyana	13.249 (10.17-16.901)	2.145 (1.632-2.736)	2.302 (1.755-2.898)	5.219 (4.095-6.57)	7.975 (6.255-9.975)
Nicaragua	5.885 (4.805-7.109)	0.886 (0.719-1.086)	3.14 (2.381-4.113)	3.12 (2.477-3.859)	9.776 (7.91-12.274)
Paraguay	10.571 (8.177-13.311)	4.22 (3.145-5.649)	3.208 (2.27-4.234)	5.68 (4.321-7.34)	8.726 (6.504-11.574)
Ireland	14.377 (12.213-16.402)	5.391 (4.763-5.956)	3.246 (2.776-3.656)	7.714 (6.884-8.516)	4.616 (3.971-5.113)
Saint Vincent and the Grenadines	13.227 (11.645-15.053)	2.618 (2.295-2.966)	2.777 (2.428-3.147)	6.067 (5.378-6.871)	10.435 (9.212-11.986)
Egypt	8.776 (7.292-10.575)	1.11 (0.884-1.394)	19.726 (15.416-24.469)	5.657 (4.687-6.867)	7.205 (4.741-8.92)
Kuwait	8.67 (7.063-10.724)	0.946 (0.763-1.168)	1.179 (0.945-1.419)	4.337 (3.573-5.278)	2.587 (2.086-3.211)
Kiribati	9 (7.246-11.871)	5.962 (4.235-7.638)	6.089 (4.469-8.271)	1.288 (0.941-1.725)	22.06 (16.183-27.519)
Oman	3.65 (2.848-4.549)	1.625 (1.221-2.042)	3.609 (2.621-4.651)	1.953 (1.451-2.442)	5.331 (4.11-6.545)
Maldives	4.372 (3.534-5.335)	1.221 (0.965-1.489)	4.593 (3.329-6.095)	1.921 (1.521-2.339)	2.801 (2.191-3.598)
Solomon Islands	9.727 (7.089-12.793)	2.579 (1.806-3.545)	4.535 (3.004-7.408)	2.843 (2.118-3.844)	19.482 (14.999-25.158)
Timor-Leste	9.405 (7.229-12.258)	2.231 (1.647-3.046)	2.952 (1.906-4.71)	2.193 (1.705-2.788)	7.732 (5.716-10.342)
Armenia	13.121 (11.495-15.073)	1.075 (0.944-1.235)	6.649 (5.472-7.873)	10.46 (8.68-12.323)	10.789 (9.446-12.386)
Kyrgyzstan	7.034 (5.664-8.564)	3.029 (2.435-3.638)	3.565 (2.924-4.393)	5.202 (4.281-6.332)	15.301 (12.457-18.236)
Monaco	25.232 (20.125-30.6)	5.481 (4.326-6.714)	7.684 (5.54-10.63)	13.494 (8.88-19.654)	7.105 (5.613-9.25)
Mongolia	8.116 (6.346-10.036)	17.984 (14.504-21.489)	80.895 (62.082-102.562)	7.878 (5.863-10.508)	37.4 (29.358-45.86)
Palau	13.552 (10.475-16.953)	3.128 (2.548-3.878)	7.263 (5.305-9.837)	10.464 (8.404-12.928)	18.946 (15.352-23.278)
Sudan	6.952 (4.732-9.805)	4.561 (2.974-6.31)	3.677 (2.482-5.257)	2.565 (1.656-3.952)	15.188 (7.111-21.549)
Tuvalu	10.881 (8.764-13.786)	2.26 (1.777-2.832)	4.736 (3.285-6.798)	3.627 (2.8-4.621)	15.043 (12.012-18.264)
South Sudan	11.527 (8.113-15.139)	16.21 (11.98-21.421)	6.882 (4.511-10.07)	2.585 (1.546-3.69)	9.531 (6.879-12.577)
Cook Islands	5.68 (4.586-7.086)	2.545 (2.006-3.058)	10.458 (8.043-13.654)	3.925 (3.115-4.799)	6.192 (4.857-7.73)
Cabo Verde	9.122 (7.009-10.806)	15.927 (12.58-19.705)	13.367 (8.589-17.959)	9.287 (6.728-11.86)	24.117 (19.033-31.045)
Ghana	6.886 (5.392-8.512)	3.795 (2.533-4.966)	8.38 (5.38-12.228)	4.231 (3.063-6.024)	7.765 (5.812-9.867)
Mauritania	7.091 (5.175-9.505)	5.622 (4.004-7.628)	20.589 (10.962-29.932)	3.836 (2.785-5.111)	9.106 (6.463-11.92)
Sierra Leone	5.358 (4.026-7.111)	5.188 (3.752-6.889)	9.789 (6.902-13.747)	2.307 (1.676-3.023)	10.45 (7.138-13.4)
Central African Republic	9.117 (6.397-12.86)	11.46 (7.835-15.354)	7.778 (3.459-15.536)	2.298 (1.708-3.084)	13.164 (9.345-16.568)
Netherlands	19.993 (17.628-22.178)	6.212 (5.633-6.693)	2.556 (2.312-2.813)	8.701 (7.818-9.366)	4.623 (4.049-5.105)
Belarus	17.316 (13.201-21.731)	2.861 (2.323-3.553)	2.741 (2.167-3.421)	7.278 (5.962-8.888)	12.384 (9.742-14.929)
China	13.637 (11.088-16.31)	14.131 (11.356-17.183)	8.35 (6.801-10.285)	5.719 (4.594-6.915)	21.509 (16.663-26.611)
Russian Federation	18.988 (17.47-20.564)	3.215 (2.929-3.49)	2.671 (2.458-2.895)	9.125 (8.402-9.875)	12.999 (11.945-14.05)
Cambodia	14.371 (10.803-18.368)	3.121 (2.318-4.074)	6.968 (3.944-12.03)	3.457 (2.67-4.355)	10.461 (8.064-13.382)
Indonesia	12.386 (9.495-15.301)	1.714 (1.323-2.142)	4.134 (2.319-6.444)	3.949 (2.797-5.081)	7.483 (6-9.789)
New Zealand	18.148 (15.679-20.586)	3.328 (3.032-3.59)	3.852 (3.459-4.239)	7.218 (6.491-7.798)	4.586 (4.098-5.035)
Norway	18.117 (15.879-19.544)	2.916 (2.7-3.072)	3.41 (3.124-3.63)	9.169 (8.321-9.717)	3.801 (3.422-4.049)
Belgium	14.133 (12.201-15.976)	4.114 (3.77-4.443)	3.956 (3.534-4.422)	9.162 (8.157-9.902)	4.464 (3.942-4.927)
Japan	15.892 (13.969-16.967)	3.815 (3.49-3.987)	7.289 (6.484-7.773)	10.283 (9.08-10.972)	13.197 (11.672-14.041)
Myanmar	11.562 (8.582-14.83)	2.375 (1.828-3.221)	3.421 (1.776-6.442)	3.118 (2.363-4.069)	7.38 (5.789-9.751)
Cuba	17.474 (14.891-20.217)	4.954 (4.203-5.75)	1.516 (1.303-1.748)	5.329 (4.619-6.165)	5.488 (4.633-6.378)
Australia	13.977 (12.193-15.896)	3.75 (3.367-4.025)	5.099 (4.548-5.719)	7.818 (7.053-8.375)	3.78 (3.342-4.117)
United Kingdom	15.721 (14.303-16.513)	7.16 (6.693-7.445)	5.333 (4.976-5.552)	8.618 (7.916-8.969)	4.606 (4.198-4.818)
Germany	14.627 (12.492-16.474)	3.686 (3.391-3.933)	4.169 (3.746-4.612)	10.535 (9.577-11.334)	5.795 (5.167-6.422)
Congo	10.096 (8.031-12.533)	11.264 (8.254-14.923)	7.836 (3.993-15.044)	3.865 (2.575-5.484)	8.88 (6.439-10.956)
Peru	9.316 (6.952-12.004)	1.362 (1.025-1.787)	2.412 (1.685-3.28)	5.569 (4.086-7.352)	19.949 (14.954-25.835)
Viet Nam	12.124 (9.451-14.627)	2.298 (1.752-2.896)	12.191 (8.804-17.062)	2.24 (1.685-2.734)	7.691 (6.104-9.914)
Greenland	24.602 (20.853-29.537)	11.002 (8.737-13.718)	6.212 (4.566-8.365)	15.89 (12.859-19.298)	8.735 (7.1-11.167)
Haiti	13.827 (9.556-19.254)	4.258 (3.023-5.884)	1.56 (0.831-2.998)	4.065 (2.786-5.547)	18.732 (13.143-24.698)
Iran (Islamic Republic of)	7.366 (6.305-8.189)	3.989 (3.58-4.352)	2.874 (2.55-3.235)	3.654 (3.21-4.038)	13.259 (8.978-14.608)
Uganda	10.635 (8.293-13.833)	15.901 (12.408-20.929)	7.551 (5.523-10.45)	4.056 (2.918-5.544)	6.365 (4.957-8.248)
Israel	13.352 (10.944-15.478)	1.465 (1.32-1.581)	2.352 (2.075-2.601)	9.327 (8.22-10.116)	5.148 (4.474-5.697)
Burundi	8.332 (6.11-11.448)	11.501 (8.293-14.727)	2.987 (1.904-4.839)	1.781 (1.204-2.681)	7.896 (5.75-10.093)
Suriname	13.843 (10.518-17.44)	1.688 (1.261-2.161)	2.664 (1.941-3.564)	6.088 (4.606-7.881)	7.066 (5.128-9.345)
Nauru	16.977 (10.74-22.304)	3.438 (2.583-4.382)	5.325 (3.442-7.973)	5.784 (3.613-7.897)	20.853 (15.467-26.179)
Guatemala	6.928 (5.978-8.047)	1.815 (1.565-2.119)	5.451 (4.662-6.272)	3.403 (2.938-3.912)	24.404 (21.034-28.039)
Italy	14.279 (12.573-15.43)	1.608 (1.484-1.691)	4.301 (3.902-4.604)	9.289 (8.234-9.967)	7.273 (6.483-7.802)
Lebanon	10.989 (8.982-14.019)	0.935 (0.749-1.142)	2.214 (1.721-2.781)	4.424 (3.231-5.966)	5.392 (4.317-6.503)
Turkey	12.928 (10.419-15.753)	1.673 (1.277-2.121)	2.89 (2.26-3.706)	8.19 (6.438-9.864)	11.551 (8.732-14.089)
Gabon	13.544 (9.995-17.314)	11.197 (8.243-14.385)	10.669 (6.708-16.229)	5.52 (3.925-7.221)	7.925 (5.576-9.93)
Lesotho	13.474 (9.636-19.034)	16.666 (12.384-21.26)	16.838 (7.733-35.667)	6.106 (4.018-8.712)	12.514 (8.927-16.328)
Namibia	6.371 (4.832-8.026)	2.464 (1.932-3.191)	3.361 (2.51-4.558)	1.573 (1.157-2.013)	2.741 (2.088-3.451)
Libya	13.953 (10.271-18.59)	1.761 (1.253-2.327)	7.702 (5.586-10.445)	7.872 (5.608-10.395)	6.62 (4.947-8.671)
Panama	11.118 (8.572-13.516)	1.284 (1-1.552)	3.292 (2.587-3.995)	3.85 (3.037-4.589)	10.03 (7.833-12.142)
Ethiopia	15.909 (13.334-19.01)	5.385 (4.354-7.224)	2.731 (1.878-4.277)	1.172 (0.7-1.832)	6.642 (5.3-8.481)
Puerto Rico	13.479 (11.256-16.214)	2.385 (1.949-2.803)	2.903 (2.378-3.445)	6.318 (5.222-7.442)	4.241 (3.569-5.042)
Venezuela (Bolivarian Republic of)	10.25 (7.644-13.203)	1.755 (1.282-2.325)	2.604 (2.044-3.292)	4.913 (3.581-6.379)	10.902 (8.334-13.857)
Qatar	11.382 (8.699-15.341)	2.645 (1.977-3.511)	14.998 (11.181-20.078)	6.47 (4.77-9.099)	5.817 (4.561-7.544)
Tajikistan	4.693 (3.633-5.876)	6.769 (5.068-8.66)	4.619 (2.915-6.888)	1.588 (1.106-2.245)	14.566 (11.451-18.935)
United States Virgin Islands	13.948 (10.723-17.667)	2.424 (1.862-3.092)	2.542 (1.748-3.65)	4.909 (3.665-6.414)	5.545 (4.245-7.246)
Mozambique	4.147 (3.153-5.184)	9.791 (7.555-12.216)	24.965 (14.266-46.359)	0.903 (0.676-1.171)	8.12 (5.665-10.292)
Chad	6.287 (4.786-8.11)	5.852 (4.388-7.489)	14.05 (8.642-23.119)	2.178 (1.659-2.749)	13.554 (9.866-17.237)
Marshall Islands	12.014 (9.115-15.472)	2.667 (2.026-3.54)	3.879 (2.356-6.545)	3.757 (2.77-5.074)	17.928 (13.718-22.59)
Albania	7.518 (5.794-9.814)	1.515 (1.113-1.998)	8.177 (5.441-11.852)	5.374 (3.807-7.293)	10.353 (7.834-13.471)
Guinea	4.685 (3.525-6.253)	1.442 (1.033-1.938)	20.24 (12.994-30.041)	1.558 (1.165-2.089)	9.83 (7.316-12.771)
United Republic of Tanzania	9.505 (7.18-12.143)	12.241 (9.119-16.061)	4.899 (3.598-6.829)	2.648 (1.925-3.816)	6.161 (4.622-7.708)
United Arab Emirates	13.051 (9.989-18.529)	2.359 (1.848-2.926)	11.322 (8.372-14.933)	11.395 (9.112-14.142)	8.056 (6.391-10.346)
Micronesia (Federated States of)	12.416 (9.001-16.652)	2.849 (2.218-3.717)	5.02 (3.23-7.798)	4.356 (3.101-5.776)	17.172 (13.245-22.067)
Hungary	26.007 (21.735-31.128)	3.186 (2.811-3.603)	1.757 (1.43-2.139)	11.086 (9.606-12.586)	7.089 (6.037-8.301)
Serbia	21.324 (17.308-25.92)	2.168 (1.573-2.981)	5.203 (3.878-6.721)	9.079 (7.149-11.13)	7.718 (5.986-9.864)
Guinea-Bissau	8.387 (6.305-10.466)	7.802 (5.811-9.721)	19.935 (13.777-26.31)	3.338 (2.38-4.398)	16.106 (11.976-19.577)
Republic of Moldova	18.068 (15.287-21.238)	1.838 (1.647-2.048)	2.934 (2.591-3.304)	7.963 (7.06-8.909)	8.377 (7.156-9.772)
Niger	5.05 (3.662-6.742)	4.475 (3.084-5.89)	9.633 (6.534-15.625)	1.779 (1.165-2.515)	11.562 (8.162-14.839)
Tonga	7.217 (5.654-9.121)	2.116 (1.63-2.737)	20.816 (14.681-28.365)	5.703 (4.352-7.267)	16.745 (13.241-21.58)
Togo	6.257 (4.329-8.618)	6.224 (4.329-8.235)	8.346 (5.446-12.81)	2.929 (2.008-3.991)	11.778 (8.136-15.347)
Bangladesh	3.579 (2.706-4.893)	3.484 (2.46-4.816)	2.286 (1.692-3.037)	1.226 (0.844-1.741)	5.437 (3.702-6.952)
Pakistan	6.289 (5.218-7.798)	6.703 (5.356-8.403)	3.922 (2.961-5.091)	1.516 (1.189-2.05)	4.852 (3.831-6.105)
Botswana	10.076 (7.761-13.379)	9.223 (7.013-11.947)	6.113 (3.431-11.55)	5.073 (3.653-6.659)	5.745 (4.117-7.423)
Afghanistan	12.301 (6.2-18.545)	7.774 (3.853-11.291)	6.664 (4.548-9.716)	2.896 (1.875-4.897)	34.567 (19.015-46.902)
Azerbaijan	7.18 (5.463-8.978)	5.787 (4.249-7.434)	8.604 (4.915-14.118)	4.478 (3.254-6.323)	14.327 (11.248-19.172)
Czechia	20.158 (16.976-23.838)	3.022 (2.585-3.48)	2.552 (2.06-3.09)	11.734 (9.989-13.507)	5.458 (4.65-6.335)
Switzerland	10.359 (8.649-12.004)	2.84 (2.541-3.068)	3.826 (3.378-4.25)	7.97 (7.03-8.86)	3.733 (3.25-4.216)
Eritrea	11.82 (8.889-15.283)	15.6 (10.929-22.482)	4.073 (2.718-6.487)	2.522 (1.597-3.514)	10.157 (7.493-12.677)
Nepal	4.145 (3.091-5.453)	4.041 (2.894-5.731)	3.172 (2.024-4.476)	1.374 (0.822-2.059)	6.243 (4.565-8.227)
Brunei Darussalam	20.162 (17.036-23.906)	2.145 (1.72-2.604)	9.932 (7.77-12.893)	5.836 (4.754-7.077)	10.144 (8.289-12.09)
Chile	13.127 (11.54-14.796)	3.185 (2.873-3.436)	3.207 (2.867-3.553)	6.708 (6.162-7.263)	15.151 (13.51-16.73)
Poland	24.349 (21.86-26.452)	3.136 (2.839-3.417)	1.798 (1.625-1.964)	9.246 (8.431-10.008)	8.421 (7.635-9.125)
Zimbabwe	13.762 (10.88-17.008)	17.021 (13.229-21.113)	15.942 (10.498-21.963)	7.828 (5.985-9.823)	13.763 (10.267-17.013)
Uruguay	27.461 (24.253-30.906)	5.642 (5.194-6.106)	2.383 (2.039-2.722)	13.268 (12.063-14.544)	10.724 (9.787-11.777)
Romania	21.091 (17.922-24.895)	2.545 (2.237-2.886)	3.031 (2.542-3.643)	9.757 (8.486-11.08)	10.367 (9.083-11.814)
Mauritius	14.245 (12.989-15.312)	3.506 (3.257-3.7)	0.709 (0.654-0.753)	5.192 (4.813-5.465)	9.973 (9.124-10.687)
Andorra	15.911 (11.448-21.203)	1.176 (0.764-1.69)	10.061 (7.101-13.907)	10.385 (7.135-13.799)	6.801 (4.836-9.232)
Denmark	18.967 (16.414-21.343)	4.701 (4.256-5.054)	2.811 (2.504-3.175)	10.219 (9.246-11.018)	4.602 (4.148-5.045)
Finland	11.321 (9.784-12.769)	2.821 (2.583-3.02)	4.14 (3.688-4.586)	11.03 (9.838-12.012)	4.168 (3.578-4.656)
Iceland	11.186 (9.377-13.026)	3.846 (3.409-4.274)	4.063 (3.578-4.584)	9.32 (8.145-10.385)	4.359 (3.696-4.998)
Malta	13.623 (11.305-15.67)	2.172 (1.927-2.414)	2.787 (2.38-3.233)	9.393 (8.345-10.546)	4.69 (4.016-5.275)
Sweden	14.37 (11.88-16.754)	2.625 (2.276-2.93)	2.811 (2.425-3.213)	9.436 (8.197-10.568)	3.376 (2.905-3.818)
Argentina	19.44 (17.077-21.876)	4.343 (4.011-4.694)	1.148 (1.036-1.262)	9.83 (9.017-10.509)	8.387 (7.524-9.167)
United States of America	12.79 (11.722-13.507)	3.62 (3.398-3.761)	4.243 (3.941-4.417)	9.496 (8.742-9.949)	2.836 (2.619-2.978)
Bolivia (Plurinational State of)	14.041 (9.586-19.376)	2.453 (1.823-3.269)	3.599 (2.358-5.2)	7.04 (4.683-9.761)	32.41 (24.486-42.162)
Colombia	10.487 (8.663-12.679)	1.884 (1.56-2.247)	2.227 (1.856-2.607)	4.568 (3.782-5.368)	13.514 (11.234-16.083)
Barbados	22.93 (18.104-27.927)	5.276 (4.166-6.441)	2.536 (2.017-3.145)	7.632 (6.007-9.309)	9.765 (7.528-12.081)
Costa Rica	15.135 (13.094-17.475)	1.632 (1.419-1.826)	5.918 (5.066-6.829)	5.716 (5.063-6.439)	16.622 (14.604-18.925)
Dominican Republic	9.137 (7.102-11.732)	2.299 (1.737-2.962)	1.934 (1.427-2.57)	5.684 (4.44-7.44)	6.998 (5.386-8.897)
Mexico	8.782 (7.772-9.807)	1.53 (1.331-1.738)	3.284 (2.916-3.661)	5.117 (4.533-5.708)	9.238 (8.2-10.293)
Brazil	11.604 (10.604-12.373)	5.093 (4.802-5.322)	1.886 (1.762-1.986)	6.286 (5.782-6.621)	9.808 (9.071-10.342)
Saint Lucia	11.029 (9.085-13.302)	4.38 (3.588-5.251)	1.569 (1.273-1.884)	6.598 (5.443-7.907)	10.913 (9.095-13.173)
Taiwan (Province of China)	21.862 (18.951-24.575)	7.455 (6.722-8.07)	9.841 (8.718-11.116)	7.099 (6.431-7.639)	8.86 (7.839-9.811)
Malaysia	18.011 (15.58-20.271)	2.685 (2.297-3.114)	5.739 (4.549-7.138)	2.798 (2.372-3.256)	6.343 (5.413-7.517)
Sri Lanka	4.521 (3.032-6.198)	4.16 (2.763-5.687)	1.385 (0.887-1.951)	1.49 (0.98-2.066)	3.573 (2.357-4.828)
Thailand	14.889 (11.431-18.954)	4.437 (3.329-5.752)	10.567 (7.913-14.105)	4.734 (3.686-6.034)	7.275 (4.377-9.581)
Fiji	9.721 (7.288-12.577)	2.86 (2.012-3.724)	4.73 (3.301-6.416)	3.347 (2.539-4.29)	8.349 (4.151-10.985)
Seychelles	19.956 (17.19-22.884)	4.767 (3.88-5.757)	4.211 (3.402-5.236)	5.537 (4.604-6.562)	6.031 (5.021-7.546)
Samoa	9.351 (7.589-11.415)	1.166 (0.921-1.466)	4.782 (3.53-6.318)	3.77 (3.005-4.764)	10.56 (7.465-13.311)
Gambia	3.047 (2.34-3.925)	2.066 (1.585-2.619)	33.856 (21.799-50.773)	2.116 (1.49-2.84)	3.535 (2.643-4.535)
Mali	7.102 (5.551-8.956)	2.632 (2.015-3.39)	29.341 (21.906-38.413)	2.637 (1.989-3.42)	17.077 (13.4-21.833)
Kazakhstan	10.532 (8.902-12.233)	5.021 (4.342-5.799)	5.022 (4.176-5.873)	5.646 (4.791-6.544)	10.796 (9.319-12.323)
Sao Tome and Principe	10.85 (8.979-13.193)	4.935 (3.76-6.258)	2.467 (1.464-4.115)	1.027 (0.799-1.384)	15.438 (12.118-18.86)
Senegal	6.9 (5.271-8.922)	5.461 (4.092-7.051)	9.688 (6.933-13.4)	3.207 (2.448-4.111)	10.795 (7.744-13.736)
Equatorial Guinea	10.488 (7.243-14.517)	9.423 (6.554-13.413)	6.071 (3.733-9.443)	4.712 (2.786-6.674)	6.58 (4.403-9.223)
Djibouti	12.66 (9.13-17.121)	13.055 (8.887-18.523)	4.778 (3.22-6.877)	3.019 (1.926-4.396)	7.565 (5.357-10.144)
Malawi	4.549 (3.575-6.081)	27.774 (22.45-34.722)	5.175 (3.925-6.75)	1.087 (0.783-1.474)	3.241 (2.449-4.034)
Tunisia	7.521 (5.472-10.003)	0.687 (0.475-0.955)	1.99 (1.316-2.8)	2.875 (2.091-3.881)	4.302 (3.068-5.77)
Algeria	4.797 (3.781-5.993)	0.753 (0.591-0.936)	1.884 (1.401-2.462)	1.846 (1.465-2.328)	3.787 (2.881-4.628)
Uzbekistan	4.822 (3.863-5.908)	3.977 (3.308-4.756)	4.392 (3.207-5.749)	2.484 (1.982-3.025)	7.662 (6.168-9.313)
Somalia	9.919 (6.384-14.543)	15.965 (11.096-21.097)	9.224 (4.838-16.497)	1.469 (0.753-2.452)	11.94 (8.178-15.243)
Bermuda	18.373 (15.271-22.587)	4.056 (3.424-4.844)	1.506 (1.273-1.823)	8.498 (7.218-10.353)	4.879 (4.135-5.99)
Bahrain	10.977 (8.937-14.458)	2.315 (1.859-2.856)	5.224 (4.104-6.604)	6.946 (5.443-9.264)	6.789 (5.441-8.31)
Lithuania	16.918 (13.903-19.955)	3.559 (3.057-4.081)	3.367 (2.911-3.865)	10.236 (8.927-11.523)	10.625 (8.899-12.469)
Northern Mariana Islands	15.567 (13.29-17.464)	2.714 (2.219-3.235)	6.628 (5.371-8.132)	7.662 (6.422-9.032)	13.654 (11.45-16.074)
Jordan	8.778 (6.703-11.636)	0.882 (0.686-1.124)	1.518 (1.105-2.032)	3.372 (2.502-4.581)	3.876 (2.971-4.948)
India	4.604 (4.089-5.207)	3.227 (2.834-3.888)	2.884 (2.564-3.23)	1.549 (1.351-1.735)	5.834 (5.061-7.152)
Croatia	24.291 (20.784-27.966)	2.578 (2.241-2.913)	2.924 (2.34-3.693)	8.993 (7.806-10.346)	8.468 (7.131-10.023)
Montenegro	17.74 (14.862-20.974)	2.288 (1.779-2.92)	6.67 (4.898-8.868)	10.656 (8.454-12.983)	7.897 (6.504-9.643)
Eswatini	15.24 (10.047-20.138)	17.472 (12.429-23.385)	20.912 (8.577-42.773)	7.664 (4.757-11.278)	9.634 (6.622-12.587)
Palestine	15.163 (12.684-17.714)	0.965 (0.784-1.183)	6.077 (4.851-7.668)	5.512 (4.549-6.517)	6.378 (5.127-7.557)
Syrian Arab Republic	6.415 (4.728-8.552)	0.951 (0.715-1.204)	5.297 (3.831-6.979)	3.804 (2.734-5.113)	6.126 (4.652-7.85)
Singapore	12.425 (10.728-14.155)	1.706 (1.532-1.843)	5.635 (5.017-6.167)	5.096 (4.6-5.499)	4.534 (4.061-4.948)
Tokelau	10.031 (7.753-12.864)	1.938 (1.458-2.421)	4.729 (3.042-7.271)	3.743 (2.646-5.063)	10.965 (8.549-13.869)
Angola	8.531 (6.264-11.212)	8.581 (6.125-11.203)	8.937 (2.283-22.644)	2.839 (1.698-4.132)	8.778 (6.377-11.063)
Burkina Faso	6.166 (4.696-7.848)	5.87 (4.101-7.557)	18.308 (9.398-31.823)	2.512 (1.803-3.419)	11.924 (8.392-14.839)
Slovenia	16.177 (13.046-19.719)	2.206 (1.881-2.49)	4.586 (3.815-5.597)	8.449 (7.131-9.73)	6.783 (5.696-7.874)
Cameroon	7.48 (5.441-9.938)	6.709 (4.672-9.118)	12.691 (7.165-20.894)	4.073 (2.902-5.697)	10.377 (6.776-13.731)
